# Supplementary material for: Optimizing the Rheological and Thermomechanical Response of Acrylonitrile Butadiene Styrene/Silicon Nitride Nanocomposites in Material Extrusion Additive Manufacturing
Source: Nanomaterials (Basel). 2023 May 9;13(10):1588. doi: 10.3390/nano13101588 (PMC10221879; doi:10.3390/nano13101588)
Supplement: Supplementary file 1 [file nanomaterials-13-01588-s001.zip]

Archive with 1 entries (1 files):
- nanomaterials-2385545-supplementary.pdf
